# Supplementary material for: Day-to-Day Variability in Measurements of Respiration Using Bioimpedance from a Non-Standard Location
Source: Sensors (Basel). 2024 Jul 16;24(14):4612. doi: 10.3390/s24144612 (PMC11280867; doi:10.3390/s24144612)
Supplement: Supplementary file 1 [file sensors-24-04612-s001.zip]

Archive with 1 entries (1 files):
- sensors-3056446-supplementary.pdf
